# Supplementary material for: Global, regional, and national burden of early-onset colorectal cancer attributable to high BMI (1990–2021)
Source: Front Med (Lausanne). 2025 Sep 17;12:1631392. doi: 10.3389/fmed.2025.1631392 (PMC12484016; doi:10.3389/fmed.2025.1631392)
Supplement: Supplementary file 1 [file Table_1.xlsx]

## Sheet: Both
Cohort	Range	Lower Endpoint	Upper Endpoint	AAPC	Lower CI	Upper CI	Test Statistic~	P-Value~
Global - 5 Joinpoints	Full Range	1990	2021	0.8556*	0.6814	1.03	9.6617	< 0.000001
High SDI - 5 Joinpoints	Full Range	1990	2021	0.4642*	0.2241	0.7049	3.7937	0.000148
High-middle SDI - 2 Joinpoints	Full Range	1990	2021	0.6876*	0.5303	0.8451	8.5924	< 0.000001
Middle SDI - 5 Joinpoints	Full Range	1990	2021	1.8974*	1.6938	2.1014	18.4207	< 0.000001
Low-middle SDI - 4 Joinpoints	Full Range	1990	2021	2.2952*	2.2087	2.3818	52.5946	< 0.000001
Low SDI - 4 Joinpoints	Full Range	1990	2021	1.6272*	1.5551	1.6993	44.5974	< 0.000001

## Sheet: Male
Cohort	Range	Lower Endpoint	Upper Endpoint	AAPC	Lower CI	Upper CI	Test Statistic~	P-Value~
Global - 5 Joinpoints	Full Range	1990	2021	1.1692*	0.9367	1.4023	9.9002	< 0.000001
High SDI - 5 Joinpoints	Full Range	1990	2021	0.5297*	0.325	0.7348	5.0798	< 0.000001
High-middle SDI - 5 Joinpoints	Full Range	1990	2021	1.2851*	0.9604	1.6108	7.7943	< 0.000001
Middle SDI - 5 Joinpoints	Full Range	1990	2021	2.4107*	2.2252	2.5964	25.7591	< 0.000001
Low-middle SDI - 2 Joinpoints	Full Range	1990	2021	2.9078*	2.8211	2.9947	66.6118	< 0.000001
Low SDI - 3 Joinpoints	Full Range	1990	2021	2.3547*	2.2998	2.4096	85.0436	< 0.000001

## Sheet: Female
Cohort	Range	Lower Endpoint	Upper Endpoint	AAPC	Lower CI	Upper CI	Test Statistic~	P-Value~
Global - 5 Joinpoints	Full Range	1990	2021	0.4739*	0.3158	0.6322	5.8858	< 0.000001
High SDI - 3 Joinpoints	Full Range	1990	2021	0.3817*	0.2262	0.5374	4.8175	1e-06
High-middle SDI - 2 Joinpoints	Full Range	1990	2021	-0.1317	-0.2828	0.0197	-1.7054	0.088113
Middle SDI - 5 Joinpoints	Full Range	1990	2021	1.3263*	1.1435	1.5094	14.3037	< 0.000001
Low-middle SDI - 4 Joinpoints	Full Range	1990	2021	1.8807*	1.7649	1.9967	32.1076	< 0.000001
Low SDI - 4 Joinpoints	Full Range	1990	2021	1.1866*	1.1006	1.2727	27.1787	< 0.000001
